# Supplementary material for: Studies of Potential Migration of Hazardous Chemicals from Sustainable Food Contact Materials
Source: Foods. 2024 Feb 21;13(5):645. doi: 10.3390/foods13050645 (PMC10930497; doi:10.3390/foods13050645)
Supplement: Supplementary file 1 [file foods-13-00645-s001.zip]

Archive with 1 entries (1 files):
- foods-2866501-Supplementary material.pdf
